# Supplementary material for: N-Formyl-L-aspartate mediates chemotaxis in sperm via the beta-2-adrenergic receptor
Source: Front Cell Dev Biol. 2022 Sep 23;10:959094. doi: 10.3389/fcell.2022.959094 (PMC9538769; doi:10.3389/fcell.2022.959094)
Supplement: Supplementary file 1 [file Table2.XLSX]

## Sheet:  Table 2 (A)
		Supplementary Table 2
		(A)	Percent sperm moving towards the ascending gradient of 0.01 M NFA with/ without exposure to ICI-118,551
			Condition	Number of ascending sperm	Number of descending sperm	Total	% Ascending sperm
			DMEM	104	96	200	52
		Experimental Set 1	Without ICI-118,551	124	76	200	62
			With ICI-118,551	94	106	200	47				% Ascending sperm
										Conditions	Set 1	Set 2	Set 3	Mean	STDev
										DMEM	52	50	50	50.6667	0.942809
			DMEM	100	100	200	50			Without ICI-118,551	62	61	67	63.3333	2.62467
		Experimental Set 2	Without ICI-118,551	122	78	200	61			With ICI-118,551	47	48	45	46.6667	1.24722
			With ICI-118,551	96	104	200	48
			DMEM	100	100	200	50
		Experimental Set 3	Without ICI-118,551	134	66	200	67
			With ICI-118,551	90	110	200	45

## Sheet:  Table 2 (B)
		Supplementary Table 2
				(B)	VSL (µM/sec) of sperm moving towards the ascending gradient of 0.01 M NFA with / without exposure to ICI-118,551
			Experimental Set 1				Experimental Set 2				Experimental Set 3
			M	w/o ICI-118,551	w ICI-118,551		M	w/o ICI-118,551	w ICI-118,551		M	w/o ICI-118,551	w ICI-118,551
		1	10.6784	93.5948	81.479		13.1586	163.113	14.398		14.4975	89.713	26.0829
		2	23.2412	122.442	17.9078		39.8198	27.9261	14.9052		81.0628	84.9287	24.6001
		3	23.2412	56.0384	52.8515		36.6054	32.1127	15.1487		86.7793	80.6295	25.0933
		4	13.1407	46.6167	37.0313		77.4027	16.2984	11.3241		40.8443	81.0313	11.3241
		5	24.4975	2.232	14.583		14.1095	17.5193	11.3241		41.4691	44.8155	52.3494
		6	14.4472	55.7654	36.0404		39.8198	47.9261	12.3494		82.8503	164.39	33.3582
		7	11.9347	13.4207	88.479		36.6054	43.7495	16.3393		28.2663	49.8666	48.5974
		8	5.65327	167.002	21.6622		37.1466	23.1982	16.3444		35.7538	83.4389	41.0448
		9	13.1407	44.4623	52.2442		116.779	13.233	16.6092		37.0101	93.4822	62.5853
		10	11.9347	4.13485	18.0026		70.5165	13.3104	12.3494		38.2663	94.302	78.1944
		11	5.65327	12.7102	15.2068		36.9367	173.31	14.1866		37.0603	88.616	76.4662
		12	24.4975	47.3293	68.6942		81.0628	73.7691	18.6934		38.3166	87.9535	65.1583
		13	9.42211	11.9295	52.8515		67.4027	81.2085	19.3163		18.1658	123.478	44.4204
		14	13.191	53.6005	57.6805		41.2023	151.057	19.6173		19.4221	77.6779	49.4273
		15	25.7538	13.0086	84.5399		16.7996	157.574	16.3393		13.2412	108.459	52.1076
		16	76.7793	61.0407	68.6942		47.9988	45.9737	18.1206		45.7035	79.5558	61.1105
		17	16.9598	43.5948	52.2442		26.7996	8.48641	24.1805		84.0434	122.849	87.3756
		18	13.191	92.8503	31.479		47.4027	87.9261	24.6163		45.6533	34.4096	84.256
		19	19.4724	82.8503	20.5757		106.779	7.92607	21.0261		11.9849	175.24	17.9078
		20	21.9849	14.465	91.6628		19.5591	21.8139	21.8951		86.7793	29.9547	26.1505
		21	86.7793	57.693	25.4743		20.0996	85.0226	22.0189		82.7332	11.1825	86.1105
		22	8.16583	12.723	37.6805		20.0996	73.7691	29.0534		37.0101	29.4154	87.3756
		23	83.8503	11.4383	68.6942		21.4415	15.3082	27.0429		48.2663	36.3003	23.513
		24	20.7286	42.8503	14.3175		24.1806	120.002	27.0429		29.5226	27.3537	15.3082
		25	21.9849	60.8981	68.6942		33.1586	126.779	24.9757		30.7789	49.5841	11.1236
		26	82.7332	17.1628	52.8725		35.5009	131.057	27.5877		29.5226	38.9636	19.1327
		27	92.8503	81.0313	29.4656		24.4526	48.4864	29.0983		30.7789	20.5622	16.3854
		28	92.8503	92.8503	25.1779		36.6054	42.9311	29.2944		55.6533	92.3839	37.3097
		29	92.7332	64.5637	39.1008		16.7996	80.6775	29.8893		11.9849	80.1371	10.0183
		30	86.7793	14.1348	71.479		14.1095	17.9261	34.2554		13.2412	47.3537	25.4743
		31	82.7332	23.3378	52.2442		24.819	82.1127	29.0534		53.609	11.6781	37.3639
		32	16.9598	70.9901	32.535		37.57	82.293	26.0068		27.0101	16.5001	81.235
		33	19.4724	62.1229	57.6805		16.7996	12.9311	26.1037		13.1407	53.1716	83.4389
		34	81.0628	22.4623	26.8651		21.1923	157.574	26.8072		86.7793	85.7547	37.3756
		35	90.8503	92.8503	25.2743		47.9988	22.1127	29.0534		82.7332	46.0373	34.256
		36	48.9242	26.7449	87.0313		48.9741	81.2715	32.6241		82.8503	47.6793	41.235
		37	82.0434	27.3349	87.0313		16.7996	82.1027	27.8428		83.5948	42.286	43.4389
		38	96.0434	61.3212	52.2442		14.8015	80.9737	28.14		43.6247	164.786	43.233
		39	1.88442	60.3966	57.6805		20.0996	81.8541	28.5957		43.9521	167.98	25.1161
		40	24.4975	56.116	33.3582		24.819	44.664	95.5919		45.1694	142.578	42.777
		41	52.626	71.1976	31.6622		13.7748	88.631	82.269		45.2507	133.256	43.5551
		42	91.0434	82.4434	45.2068		17.3209	82.293	94.5948		53.1407	128.49	46.2984
		43	15.7035	10.7247	25.3095		24.4526	17.3639	35.5222		14.397	45.3375	11.2715
		44	24.4975	17.0544	40.22		17.9912	58.851	35.5222		25.6533	49.5362	32.1076
		45	4.39698	11.1381	52.8725		14.8015	19.1008	118.689		49.2901	47.7229	59.9732
		46	90.0434	169.316	31.0123		24.3265	103.741	95.5919		59.2951	27.6793	71.9914
		47	94.5919	10.8981	34.4825		18.1731	85.3925	97.5948		81.0628	82.286	72.0908
		48	51.1385	19.5513	45.2068		15.5012	87.9261	45.319		84.0434	40.1371	77.925
		49	28.2663	21.9295	14.583		66.3929	88.5692	45.3943		51.1385	85.7547	41.0448
		50	45.804	95.5773	37.9078		34.1095	141.208	45.062		52.626	91.9029	62.5853
		51	43.5492	44.0434	21.6622		31.7036	82.0451	94.0434		13.191	101.928	11.2715
		52	43.9521	33.7382	52.8515		37.1466	81.8541	95.5919		46.9255	102.085	41.0448
		53	53.609	80.7536	80.5399		15.5009	82.0451	43.7208		46.9306	92.2361	22.5853
		54	47.2563	120.157	41.479		36.6054	108.689	44.8491		47.2563	115.322	28.1944
		55	81.0434	94.0434	23.513		16.7996	94.0434	37.3815		82.7332	76.9457	16.4662
		56	46.9255	42.4434	21.6622		69.3005	115.897	41.0448		34.5477	42.0073	22.6754
		57	45.2507	29.1083	57.6805		47.4027	43.6797	36.1958		35.804	86.6384	76.4662
		58	44.5477	101.443	68.6942		77.4027	88.9829	37.1628		15.7538	54.5347	65.1583
		59	32.0352	94.0434	21.3445		56.5853	42.293	94.0434		83.5948	80.8171	44.4204
		60	30.7789	31.9986	37.3639		28.5601	94.0434	108.689		14.4472	85.5091	20.7609
		61	29.5226	83.3242	68.6942		27.9912	108.689	96.6888		15.7035	52.8624	13.9416
		62	45.7245	167.985	52.2442		24.1806	40.8472	82.2718		16.9598	80.1375	32.7652
		63	83.5948	112.443	36.0404		33.5585	95.5919	95.5919		43.5492	50.1775	32.1076
		64	93.5948	71.1976	40.22		33.1586	87.9537	34.3479		10.6784	42.6339	62.1076
		65	46.9306	136.728	81.6628		47.9988	42.0451	35.2815		84.0434	24.4874	61.2715
		66	47.2821	85.2924	21.7317		68.9741	98	53.2698		19.4724	11.6781	62.1076
		67	49.3715	160.99	57.6805		48.6403	42.0451	56.0384		20.7286	46.5001	67.2762
		68	48.3334	43.5309	38.6942		57.5088	93.5374	108.689		24.4975	93.4389	57.7801
		69	58.4218	120.443	70.5399		41.2023	41.8541	63.0088		27.0101	42.0908	15.1583
		70	59.2901	142.443	68.6942		47.4027	42.0451	63.4986		24.4975	80.5399	34.4204
		71	60.8443	64.8378	87.0313		17.1728	43.233	63.5309		31.8844	43.8161	39.4273
		72	23.2412	130.414	31.0143		13.1586	45.3925	64.0692		56.0887	81.479	11.2715
		73	23.2412	81.479	24.4825		67.4027	95.5919	64.5637		48.4218	81.6628	32.1076
		74	81.0628	132.443	31.0123		15.5009	42.0451	64.8971		48.8995	121.928	78.1944
		75	61.4691	81.2481	40.22		36.6054	93.7495	70.9901		49.0414	82.3839	49.4273
		76	59.0414	140.443	52.2442		70.5165	82.3019	73.4168		41.9242	167.98	63.0088
		77	81.0628	81.479	20.5757		66.3929	41.8541	75.3081		41.3715	16.6184	49.4273
		78	59.2951	83.3668	57.6805		56.0713	40.8472	76.5768		21.9849	94.302	42.1076
		79	58.8995	14.465	14.3175		76.9544	93.7495	77.1497		23.2412	24.3468	41.2715
		80	56.0887	170.163	57.6805		34.1095	88.3962	80.4861		34.4975	84.7856	59.4273
		81	25.7538	17.0544	67.0313		92.7332	84.2114	57.1406		27.0101	80.1775	84.256
		82	33.2915	81.479	68.6942		93.5948	41.8541	48.4508		24.4975	32.6339	91.1105
		83	27.0101	18.5933	41.479		34.4526	84.7027	48.6282		41.8844	36.0373	93.4389
		84	44.4472	83.3242	45.2068		31.642	53.7495	59.3726		42.7245	36.0373	81.1105
		85	25.7538	122.442	23.513		36.5154	83.4689	59.4239		33.2915	27.6793	42.225
		86	47.0603	81.479	14.58		21.4415	40.8472	46.0072		82.8503	42.286	107.93
		87	48.3166	56.0384	23.0623		31.1923	83.9103	46.0072		83.5948	83.4822	81.4517
		88	15.7035	82.4434	31.6185		24.1806	87.9261	52.6426		84.0434	46.6384	43.5946
		89	27.0101	56.116	35.9449		33.5585	42.0451	59.4622		23.2412	84.7856	84.302
		90	30.7789	84.5597	45.2068		106.779	103.769	59.5205		35.7035	50.1775	73.4389
		91	93.5919	18.6419	52.2442		36.5154	42.293	60.3966		31.9347	162.634
		92	45.1694	14.1348	68.6942		36.9367	142.045	98.6888		30.7789	46.0373
		93	43.6247	89.2267	52.8725		21.4415	40.8472	108.689		48.2663	86.0373
		94	28.2663	84.8378	68.6942		29.2424	82.0451	111.897		48.4218	40.1371
		95	25.7035	120.443			19.5591	12.293	118.689		48.8995	142.578
		96	30.7789	57.693			81.0628	53.7495	95.5919		49.0414	50.6152
		97	91.5919	92.7332			29.2424	83.7495			49.2901	82.0908
		98	26.57	81.6628			34.4526	91.8541			51.1385	45.7547
		99	21.547	41.6628			92.8503	93.7495			52.626	24.3468
		100	20.79	85.4061			116.779	88.3962			53.1407	45.7547
		101	48.3166	60.3966				84.2114				84.7856
		102	15.7035	26.7449				41.8541				80.1775
		103	27.0101	81.6628				22.1127				32.6339
		104	30.7789	41.6628				27.9261				36.0373
		105		84.78				42.0451				16.6184
		106		27.3349				43.233				94.302
		107		163.338				45.3925				121.928
		108		81.0313				95.5919				82.3839
		109		93.5948				168.113				167.98
		110		81.5127				16.2984				27.3537
		111		80.5399				17.5193				121.928
		112		61.3212				41.8541				82.3839
		113		83.4168				40.8472				47.98
		114		75.3081				167.926				24.3468
		115		62.1229				32.1127				80.5399
		116		81.0313				42.0451				43.8161
		117		80.5399				93.7495				38.9636
		118		64.5637				47.9261				20.5622
		119		80.5399				43.7495				36.3003
		120		64.8378				45.3925				89.5841
		121		80.6368				95.5919				92.3839
		122		89.2267				42.0451				81.479
		123		81.6628								81.6628
		124										34.4096
		125										35.2396
		126										29.9547
		127										11.1825
		128										29.4154
		129										24.3468
		130										80.5399
		131										83.8161
		132										38.9636
		133										36.3003
		134										27.3537
		135
		DMEM	43.8527	68.1481	45.589		40.4675	68.6782	50.2888		43.8308	68.3882	48.0465
				VSL (uM/sec)
				DMEM	w/o ICI-118,551		w ICI-118,551
		Experimental Set 1		43.8527	68.1481		45.589
		Experimental Set 2		40.4675	68.6782		50.2888
		Experimental Set 3		43.8308	68.3882		48.0465
		Mean		42.717	68.4048		47.9748
		STDev		1.59065	0.216754		1.91935

## Sheet: Table 2 (C)
	Supplementary Table 2
		(C)	Percentages of Sperm catergorized according to their VSLs (µM/sec) moving towards ascending gradients of 0.01M NFA with/without exposure to ICI-118,551
		Experimental Set 1							Experiemental Set 2							Experimental Set 3
		< 40	41-80	81-120	120-160	>160	Total		< 40	41-80	81-120	120-160	>160	Total		< 40	41-80	81-120	120-160	>160	Total
	DMEM	51	31	22	0	0	104		67	24	9	0	0	100		46	36	18	0	0	100
Sperm numbers	w/o ICI-118,551	31	34	42	11	6	124		22	39	49	8	4	122		37	33	48	9	7	134
	with ICI-118,551	43	42	9	0	0	94		46	30	20	0	0	96		35	42	13	0	0	90
	DMEM	49.0385	29.8077	21.1538	0	0			67	24	9	0	0			46	36	18	0	0
Sperm percentages	w/o ICI-118,551	25	27.4194	33.871	8.87097	4.83871			22	31.9672	40.1639	6.55738	3.27869			27.6119	24.6269	35.8209	6.71642	5.22388
	with ICI-118,551	45.7447	44.6809	9.57447	0	0			46	31.25	20.8333	0	0			38.8889	46.6667	14.4444	0	0
		1	2	3	Mean	STDev							VSL Frequency Distribution (Mean)
	DMEM	49.0385	67	46	54.0128	9.26672							< 40	41-80	81-120	120-160	>160
< 40 (Mean)	w/o ICI-118,551	25	22	27.6119	26	2.29289				DMEM			54.01 ± 9.27	29.94 ± 4.90	16.05 ± 5.15	0 ± 0.0	0 ± 0.0
	with ICI-118,551	45.7447	46	38.8889	43.5445	3.29368					w/o ICI-118,551		26 ± 2.29	28.00 ± 3.03	36.62 ± 2.63	7.38 ± 1.06	4.45 ± 0.84
											with ICI-118,551		43.54 ± 3.29	40.87 ± 6.85	14.95 ± 4.61	0 ± 0.0	0 ± 0.0
	DMEM	29.8077	24	36	29.9359	4.89982
41-80 (Mean)	w/o ICI-118,551	27.4194	31.9672	24.6269	28.0045	3.02511
	with ICI-118,551	44.6809	31.25	46.6667	40.8658	6.84759
	DMEM	21.1538	9	18	16.0513	5.14957
81-120 (Mean)	w/o ICI-118,551	33.871	40.1639	35.8209	36.6186	2.63029
	with ICI-118,551	9.57447	20.8333	14.4444	14.9507	4.61033
	DMEM	0	0	0	0	0
120-160 (Mean)	w/o ICI-118,551	8.87097	6.55738	6.71642	7.38159	1.05515
	with ICI-118,551	0	0	0	0	0
	DMEM	0	0	0	0	0
> 160 (Mean)	w/o ICI-118,551	4.83871	3.27869	5.22388	4.44709	0.841018
	with ICI-118,551	0	0	0	0	0
