# Supplementary material for: N-Formyl-L-aspartate mediates chemotaxis in sperm via the beta-2-adrenergic receptor
Source: Front Cell Dev Biol. 2022 Sep 23;10:959094. doi: 10.3389/fcell.2022.959094 (PMC9538769; doi:10.3389/fcell.2022.959094)
Supplement: Supplementary file 3 [file Table3.XLSX]

## Sheet: Experimental Set 1
	Time (Sec)	Buffer	0.001M NFA	0.005M NFA	0.01M NFA		AFU at different concentrations of NFA
	0	20.6144	175.307	40.6898	266.496			Basal AFU (0-300 sec)	AFU after addition of NFA (301- 896sec)	Intracellular Calcium
	7	18.6116	173.711	40.125	266.309		Buffer	39.34	185.01	145.67
	14	25.577	181.425	43.415	275.188		0.001	194.22	359.81	165.59
	21	20.5618	177.928	41.2942	276.244		0.005	59.16	169.05	109.9
	28	26.6161	182.925	46.3167	283.297		0.01	302.41	524.84	222.43
	35	22.3956	176.066	46.085	282.625
	42	27.9404	175.844	48.9229	271.465
	49	28.1692	176.129	48.0759	274.641
	56	30.9998	177.495	50.3065	276.818
	63	25.6758	184.813	52.43	280.407
	70	24.0704	183.502	46.9212	272.292
	77	29.6577	181.476	52.853	283.166
	84	28.2045	181.957	51.8068	284.856
	91	29.3644	189.29	56.514	290.837
	98	30.4507	192.408	55.2361	270.707
	105	31.5195	191.785	54.2878	275.219
	112	34.5816	189.638	57.6391	293.817
	119	35.7721	195.635	60.2476	284.456
	126	33.0385	195.058	58.1427	284.609
	133	37.4609	191.037	62.1785	286.544
	140	40.9545	191.347	57.0217	294.511
	147	41.5947	194.313	60.3576	281.14
	154	38.4357	202.343	58.5337	287.79
	161	46.483	196.218	55.1463	292.524
	168	44.1049	198.929	63.5673	301.565
	175	39.6833	200.22	63.1237	299.918
	182	46.3346	197.832	63.8102	296.992
	189	43.9448	197.297	65.8699	302.713
	196	44.3246	199.02	61.9067	307.288
	203	48.9233	198.985	70.5782	307.123
	210	47.0222	197.472	66.5793	319.446
	217	44.2139	202.52	69.471	311.062
	224	52.4503	207.125	65.6183	319.715
	231	47.9515	202.98	71.4602	321.025
	238	56.7765	204.959	66.8337	344.075
	245	51.8106	208.663	71.7544	329.918
	252	52.7058	209.046	74.563	345.897
	259	52.1517	206.313	74.6884	344.601
	266	61.9071	206.753	68.6625	341.45
	273	49.5484	212.838	70.5335	347.14
	280	55.7196	211.138	67.3187	374.751
	287	61.9171	218.021	72.9899	374.692
	294	61.3218	213.883	69.7981	378.453
	301	129.145	319.249	118.176	469.894
	308	134.536	312.213	134.594	455.716
	315	153.651	320.489	130.177	470.554
	322	135.933	325.187	132.404	479.624
	329	140.994	309.6	122.095	488.587
	336	133.603	313.67	133.434	473.418
	343	140.948	312.308	131.105	461.574
	350	144.681	315.886	135.471	474.408
	357	147.268	311.731	117.279	466.507
	364	150.912	324.608	142.511	462.015
	371	142.354	323.24	123.716	466.631
	378	159.536	322.94	130.852	471.778
	385	135.358	317.695	131.567	471.38
	392	136.316	330.209	126.433	476.691
	399	155.971	322.17	137.911	472.419
	406	145.847	322.84	134.898	468.243
	413	160.694	318.563	136.945	483.271
	420	148.431	340.467	146.142	486.894
	427	153.602	321.796	132.977	487.095
	434	152.31	320.252	151.268	510.211
	441	160.325	326.697	152.5	477.434
	448	168.78	343.193	143.551	492.808
	455	153.755	339.256	144.023	479.963
	462	149.214	329.384	151.631	494.956
	469	182.429	338.168	163.384	495.254
	476	171.656	352.691	153.676	511.246
	483	155.951	339.147	150.906	525.23
	490	165.01	331.133	163.704	486.79
	497	158.188	357.021	161.909	530.441
	504	184.769	334.88	156.338	510.398
	511	172.849	338.863	160.623	493.867
	518	157.807	338.728	168.922	530.732
	525	171.606	334.953	160.743	557.206
	532	156.325	359.735	159.904	527.263
	539	166.096	338.595	159.929	512.37
	546	175.817	329.186	158.295	509.237
	553	186.655	339.567	164.318	552.916
	560	159.534	345.941	185.373	497.619
	567	184.042	343.442	174.583	510.731
	574	171.329	344.738	145.082	501.502
	581	172.165	345.456	161.766	507.398
	588	173.156	333.123	169.676	553.429
	595	180.041	349.746	152.675	545.925
	602	195.388	347.731	168.374	501.139
	609	183.902	347.335	170.458	511.973
	616	174.136	344.375	170.792	555.863
	623	185.046	347.456	162.083	553.183
	630	184.188	335.948	166.724	514.573
	637	186.722	330.211	174.919	527.701
	644	175.326	326.05	182.036	562.81
	651	196.527	336.019	186.494	529.54
	658	184.267	349.024	196.692	558.047
	665	207.764	340.503	168.356	535.603
	672	185.183	323.688	178.547	529.154
	679	195.557	336.978	181.626	557.048
	686	192.76	336.909	186.167	552.173
	693	198.404	370.052	183.828	555.288
	700	209.14	367.697	182.596	544.239
	707	205.084	385.134	178.688	554.196
	714	193.636	395.054	184.738	531.59
	721	213.037	395.871	184.694	533.836
	728	203.377	409.321	187.228	544.398
	735	185.979	395.247	197.053	540.008
	742	221.235	402.503	186.207	546.248
	749	224.329	386.385	158.022	549.025
	756	197.669	392.18	195.059	530.867
	763	215.916	386.789	199.933	561.334
	770	214.197	400.655	188.355	583.264
	777	228.901	400.591	190.181	546.373
	784	210.33	405.583	187.693	545.173
	791	225.358	423.31	202.663	546.626
	798	219.571	415.16	186.065	563.716
	805	221.609	399.068	197.946	565.698
	812	209.47	415.879	182.76	562.062
	819	221.445	412.788	215.935	576.847
	826	232.326	402.482	222.811	566.449
	833	250.491	437.295	205.458	559.667
	840	242.896	408.835	197.125	576.48
	847	239.669	427.178	212.771	584.49
	854	252.796	441.152	201.33	591.704
	861	263.765	428.703	227.744	589.98
	868	231.225	431.011	218.825	597.455
	875	250.754	434.465	219.087	558.044
	882	247.35	450.767	222.428	581.455
	889	224.704	442.027	199.132	586.234
	896	229.85	439.88	215.628	573.086

## Sheet: Experimental Set 2
	Time	Buffer	0.001M NFA	0.005M NFA	0.01M NFA		AFU at different concentrations of NFA
	0	106.209	130.753	213.265	247.293			Basal AFU (0-300 sec)	AFU after addition of NFA (301- 896sec)	Intracellular Calcium
	7	108.73	137.3	219.116	261.118		Buffer	127.983	331.032	203.049
	14	108.896	140.942	213.425	246.279		0.001	169.76	433.107	263.347
	21	111.613	150.279	225.669	252.291		0.005	266.577	571.191	304.615
	28	112.543	147.035	231.694	246.953		0.01	295.882	603.445	307.563
	35	115.796	144.184	224.85	261.063
	42	107.861	149.221	222.619	255.076
	49	109.943	152.678	234.618	257.497
	56	115.088	149.573	247.309	264.959
	63	115.661	149.409	253.199	257.377
	70	113.088	150.719	244.381	260.567
	77	116.85	159.263	253.459	269.139
	84	120.383	151.624	252.519	285.496
	91	118.428	157.147	251.214	283.421
	98	121.844	158.42	262.246	273.983
	105	124.753	155.156	276.504	280.516
	112	117.372	157.747	260.766	303.592
	119	125.645	157.275	268.156	294.239
	126	130.031	161.172	264.193	307.116
	133	126.931	162.102	266.19	292.613
	140	120.431	172.963	277.83	274.867
	147	122.632	169.527	263.596	291.155
	154	129.918	165.32	286.429	306.61
	161	125.196	179.918	267.082	301.544
	168	125.616	165.495	293.477	301.912
	175	133.892	177.192	271.132	309.84
	182	139.394	172.488	272.483	308.426
	189	130.175	178.24	280.492	312.081
	196	141.92	188.227	274.373	309.166
	203	136.251	177.228	285.647	316.586
	210	135.785	185.481	283.996	315.636
	217	140.281	198.156	279.857	324.063
	224	143.664	192.442	290.678	337.712
	231	144.518	192.028	284.987	329.191
	238	145.681	185.554	277.244	336.217
	245	144.917	189.95	287.162	317.865
	252	136.569	192.819	294.871	319.495
	259	138.752	192.671	299.174	343.292
	266	151.642	192.745	296.62	340.376
	273	140.666	197.518	299.234	319.536
	280	147.704	204.16	290.871	324.589
	287	147.612	203.77	303.941	339.698
	294	152.379	203.782	316.231	342.488
	301	263.201	337.677	440.039	459.058
	308	246.458	339.08	442.12	483.432
	315	233.861	345.525	435.152	479.23
	322	241.108	319.167	440.518	519.291
	329	249.599	330.284	414.668	493.282
	336	260.03	360.271	450.006	516.303
	343	246.545	352.982	460.815	515.758
	350	247.83	370.375	453.256	517.898
	357	268.435	344.575	454.925	491.375
	364	288.499	341.665	457.8	500.918
	371	266.252	324.891	474.902	512.203
	378	264.507	334.884	479.104	532.891
	385	272.075	379.153	505.946	529.665
	392	265.794	364.576	508.843	564.861
	399	263.834	337.022	467.758	487.502
	406	259.918	384.591	472.132	538.159
	413	268.152	375.092	523.212	481.194
	420	271.694	353.12	492.54	485.879
	427	263.783	341.438	510.706	538.064
	434	286.246	369.924	485.907	539.34
	441	281.571	384.018	518.27	524.367
	448	287.461	399.925	505.459	543.114
	455	277.695	370.081	468.771	550.935
	462	284.001	393.895	522.088	541.721
	469	285.61	359.876	485.013	591.569
	476	283	379.308	501.342	574.419
	483	281.539	402.508	518.103	507.46
	490	300.543	395.27	458.948	513.911
	497	292.481	386.512	519.241	560.143
	504	301.165	413.959	518.997	545.96
	511	296.656	391.116	552.484	627.983
	518	297.19	380.859	543.968	559.573
	525	309.225	390.707	519.788	539.204
	532	321.166	409.479	493.648	576.207
	539	315.71	405.066	544.158	542.052
	546	310.929	396.103	470.247	561.214
	553	310.494	418.863	509.155	529.074
	560	302.788	429.118	518.366	586.538
	567	337.447	412.886	502.6	560.068
	574	332.532	409.155	536.425	527.936
	581	325.732	415.326	561.273	568.376
	588	328.524	402.021	554.777	580.981
	595	320.523	492.86	548.093	594.751
	602	318.842	438.595	509.443	565.993
	609	338.657	420.028	557.127	574.305
	616	336.042	400.054	551.273	585.76
	623	321.666	386.604	542.601	570.838
	630	316.392	435.66	602.246	616.565
	637	357.681	434.009	594.69	598.441
	644	331.55	415.176	620.044	543.84
	651	340.868	440.861	572.806	589.949
	658	368.232	426.333	577.514	594.482
	665	362.853	437.979	625.864	602.942
	672	355.958	493.912	571.555	603.535
	679	349.822	448.216	592.141	592.393
	686	366.211	443.366	635.668	612.359
	693	369.314	437.029	615.022	614.186
	700	386.126	461.256	614.919	630.584
	707	361.108	481.478	588.079	633.088
	714	339.992	436.788	604.83	614.47
	721	367.376	498.363	635.757	654.964
	728	359.9	496.02	584.026	644.369
	735	372.732	483.73	674.945	671.843
	742	375.252	504.367	686.404	661.012
	749	383.172	482.922	633.728	679.569
	756	408.495	494.88	668.624	646.696
	763	389.844	497.134	690.244	669.843
	770	374.061	502.84	658.796	595.199
	777	395.077	488.44	642.669	689.533
	784	395.54	521.597	672.976	642.235
	791	394.891	483.831	690.619	649.796
	798	413.112	487.837	632.094	680.066
	805	376.549	527.248	768.053	677.578
	812	375.188	549.646	690.586	682.128
	819	416.901	525.573	653.868	653.024
	826	408.032	497.058	718.204	650.388
	833	401.544	516.96	738.256	681.759
	840	421.751	524.323	715.917	800.611
	847	405.523	565.865	684.094	851.405
	854	404.434	528.652	708.691	894.934
	861	410.144	546.782	746.852	867.202
	868	423.669	531.307	711.174	827.709
	875	407.595	616.229	727.364	853.555
	882	391.639	545.959	764.58	833.319
	889	433.56	572.594	669.825	793.111
	896	429.653	574.492	736.715	806.835

## Sheet: Experimental Set 3
	Time	Buffer	0.001M NFA	0.005M NFA	0.01M NFA		AFU at different concentrations of NFA
	0	190.682	244.177	331.937	481.804			Basal AFU (0-300 sec)	AFU after addition of NFA (301- 896sec)	Intracellular Calcium
	7	197.689	193.216	337.203	496.219		Buffer	214.77	369.247	154.477
	14	198.188	193.258	340.427	482.466		0.001	214.816	294.367	79.5509
	21	194.023	202.849	346.759	497.43		0.005	366.221	509.955	143.734
	28	203.732	192.444	332.316	500.482		0.01	555.718	874.346	318.628
	35	194.564	193.873	344.883	498.533
	42	206.319	195.606	349.191	496.836
	49	197.037	200.306	345.164	503.279
	56	196.797	193.347	342.123	508.758
	63	203.121	209.608	356.064	510.813
	70	211.489	194.725	350.254	533.526
	77	210.613	206.793	350.713	497.52
	84	213.238	201.749	349.846	526.895
	91	210.031	202.309	351.701	553.28
	98	204.946	194.572	350.857	501.231
	105	203.288	213.23	366.044	543.765
	112	201.369	204.552	352.345	533.588
	119	211.214	197.032	362.976	528.053
	126	204.63	213.022	363.347	539.359
	133	210.57	209.15	363.113	554.459
	140	202.085	209.259	357.64	559.759
	147	218.844	217.891	358.714	550.891
	154	212.222	217.087	353.519	544.637
	161	211.655	213.408	372.419	553.378
	168	214.012	238.012	368.389	596.436
	175	220.991	210.424	368.285	574.736
	182	219.613	222.303	366.912	572.229
	189	220.572	217.205	366.675	580.04
	196	225.239	214.151	370.402	581.178
	203	220.246	219.843	376.251	581.872
	210	217.62	225.396	380.786	577.622
	217	235.148	222.629	381.642	587.85
	224	231.163	236.717	392.862	597.638
	231	229.872	226.539	390.742	627.262
	238	226.154	219.323	388.931	586.521
	245	238.687	230.486	402.931	629.568
	252	231.773	231.194	383.706	582.538
	259	228.739	228.144	395.365	617.238
	266	235.175	238.211	397.05	621.837
	273	232.59	239.382	386.762	638.282
	280	223.689	229.044	397.52	586.818
	287	237.914	234.017	389.903	617.213
	294	237.55	240.615	412.849	642.043
	301	294.817	302.7	434.46	733.333
	308	286.548	275.52	454.608	746.384
	315	289.084	295.009	448.754	725.593
	322	294.38	282.172	441.555	716.024
	329	293.785	281.924	460.349	788.825
	336	298.047	273.34	449.548	721.162
	343	310.728	290.434	451.742	762.341
	350	293.245	285.077	450.772	769.727
	357	316.718	282.626	465.824	732.149
	364	300.488	275.214	457.397	750.061
	371	310.084	279.84	474.102	704.728
	378	326.364	279.395	459.682	728.538
	385	299.577	291.628	472.935	734.113
	392	302.866	283.86	452.504	781.232
	399	299.166	276.962	467.305	718.81
	406	301.445	287.861	481.269	766.175
	413	318.6	288.242	483.563	734.266
	420	326.506	276.254	464.915	756.526
	427	305.93	288.856	476.616	746.352
	434	333.089	285.042	471.99	782.357
	441	314.644	274.932	469.66	751.78
	448	314.5	280.267	471.178	809.881
	455	318.119	295.701	467.43	788.414
	462	326.485	290.074	461.656	782.3
	469	317.788	284.289	485.058	805.787
	476	335.395	303.984	486.196	782.132
	483	328.234	302.189	473.69	796.05
	490	322.964	287.063	478.282	820.562
	497	331.193	302.191	483.403	789.169
	504	328.646	300.04	486.738	797.209
	511	321.672	295.203	481.85	821.591
	518	335.636	297.519	491.35	847.884
	525	348.259	312.36	475.024	838.519
	532	331.717	302.564	493.057	863.58
	539	346.662	308.875	500.569	837.103
	546	352.519	301.506	496.564	825.866
	553	358.79	295.522	482.625	796.89
	560	360.938	295.127	492.32	853.057
	567	357.512	296.601	496.323	923.936
	574	366.239	325.241	499.327	856.654
	581	368.059	316.896	491.346	872.542
	588	353.049	298.103	468.892	827.433
	595	356.659	285.785	526.4	899.147
	602	352.483	299.119	507.732	886.531
	609	369.043	321.312	496.148	850.022
	616	360.67	305.067	533.91	900.385
	623	367.73	294.878	512.681	842.01
	630	385.024	302.642	507.504	835.861
	637	363.794	298.084	528.292	902.676
	644	366.707	286.384	525.781	852.838
	651	379.81	302.973	513.716	922.495
	658	389.101	297.623	522.05	909.796
	665	380.86	283.573	499.249	894.293
	672	377.098	297.531	532.911	905.377
	679	384	304.464	529.739	914.367
	686	394.846	292.485	533.714	869.156
	693	388.685	289.255	526.193	930.969
	700	411.509	318.52	518.341	899.288
	707	423.484	294.987	543.182	880.57
	714	436.394	302.003	533.245	877.835
	721	398.74	301.604	515.55	998.302
	728	415.157	304.533	548.782	934.572
	735	380.462	312.449	544.984	849.714
	742	431.077	294.59	559.491	881.389
	749	419.434	307.484	536.7	928.106
	756	418.511	301.849	532.719	932.998
	763	419.447	309.903	558.24	995.457
	770	403.399	285.505	559.435	1003.08
	777	426.746	300.458	539.943	1001.55
	784	422.141	287.177	561.02	989.773
	791	424.755	287.533	580.52	965.178
	798	447.461	282.628	560.7	1013.27
	805	441.754	291.873	566.308	986.16
	812	447.201	299.428	560.502	986.911
	819	437.559	288.263	581.93	1124.59
	826	435.662	304.408	559.371	1100.82
	833	442.756	295.204	576.46	1046.52
	840	436.183	292.445	576	1074.88
	847	453.127	276.282	563.212	965.686
	854	447.84	290.499	582.952	1072.16
	861	440.904	296.442	605.157	974.03
	868	456.892	287.279	542.993	1065.29
	875	431.428	305.511	576.575	1061.34
	882	484.749	291.161	586.363	1114.54
	889	494.389	290.732	564.105	1057.4
	896	469.056	305.453	572.885	1109.37

## Sheet: Compiled
	Supplementary Table 3
		[Ca2+]I levels of capacitating sperm after exposure to NFA
		Buffer	0.001M NFA	0.005M NFA	0.01M NFA
	Set 1	145.671	165.59	109.9	222.427
	Set 2	203.049	263.347	304.615	307.563
	Set 3	154.477	79.5509	143.734	318.628
	Mean	167.733	169.496	186.083	282.872
	STDev	30.9004	91.9603	104.036	52.6391
	SEM	17.8404	45.9802	52.0182	26.3195
