# Supplementary material for: N-Formyl-L-aspartate mediates chemotaxis in sperm via the beta-2-adrenergic receptor
Source: Front Cell Dev Biol. 2022 Sep 23;10:959094. doi: 10.3389/fcell.2022.959094 (PMC9538769; doi:10.3389/fcell.2022.959094)
Supplement: Supplementary file 6 [file Table4.XLSX]

## Sheet: Experimental Set 1
	Time (Sec)	DMEM	NFA	ICI-118,551 + NFA			AFU at different concentrations of NFA
	0	173.976	152.513	22.4272				Basal AFU (0-210 sec)	AFU after addition of NFA (217- 637sec)	Intracellular Calcium
	7	106.96	145.386	36.3149			DMEM	191.009	297.75	106.741
	14	125.808	163.916	28.1805			NFA	175.374	420.139	244.765
	21	115.23	155.901	599.295			ICI-118,551 + NFA	425.166	521.604	96.4379
	28	190.555	146.616	589.773
	35	102.019	138.16	424.181
	42	111.148	146.979	505.939
	49	103.395	135.275	563.808
	56	120.513	110.706	501.343
	63	246.124	118.397	410.369
	70	207.671	196.755	587.515
	77	175.325	198.62	495.961
	84	156.082	127.541	17.466
	91	140.007	126.755	435.652
	98	150.977	196.044	418.745
	105	234.393	197.619	542.57
	112	294.955	111.046	33.0027
	119	238.217	103.857	515.805
	126	226.727	102.031	461.38
	133	240.684	102.322	313.22
	140	257.237	199.662	341.42
	147	218.922	172.127	560.707
	154	205.718	203.129	481.122
	161	212.991	221.905	599.139
	168	195.055	201.879	722.075
	175	219.949	223.299	364.809
	182	242.769	258.421	689.714
	189	236.161	282.691	649.866
	196	244.698	259.97	510.9
	203	210.791	289.705	315.168
	210	216.221	247.364	442.268
	217	247.396	284.218	504.193
	224	216.053	389.688	429.852
	231	216.895	382.774	267.357
	238	229.849	380.763	332.553
	245	202.862	381.049	325.695
	252	1218.14	355.387	348.58
	259	215.875	342.708	587.527
	266	255.956	347.727	419.267
	273	255.256	373.256	327.354
	280	1185.99	405.838	316.31
	287	195.539	397.319	1401.32
	294	227.268	377.394	297.611
	301	194.32	423.89	296.924
	308	151.302	382.415	274.833
	315	203.626	385.586	349.987
	322	189.481	408.995	1404.22
	329	229.028	387.715	400.556
	336	217.269	441.902	369.262
	343	229.942	435.449	435.344
	350	223.315	444.284	559.792
	357	261.108	431.244	509.285
	364	214.456	395.38	387.881
	371	241.914	464.055	323.921
	378	235.131	425.754	346.424
	385	236.482	425.341	374.843
	392	1218.54	400.128	399.313
	399	239.152	414.343	349.544
	406	209.311	421.353	1371.91
	413	229.708	444.983	333.936
	420	1213.8	441.954	345.455
	427	190.086	411.262	492.654
	434	1230.8	437.975	543.92
	441	194.641	461.155	604.934
	448	212.029	467.034	547.203
	455	259.7	414.009	400.912
	462	257.084	412.361	475.53
	469	219.818	424.658	569.347
	476	190.082	394.8	672.447
	483	197.712	392.979	1618.61
	490	179.072	414.726	520.097
	497	189.594	408.054	386.468
	504	209.381	425.554	480.994
	511	238.222	469.147	1399.37
	518	205.498	423.968	538.516
	525	231.295	424.357	427.995
	532	224.998	468.907	617.329
	539	216.09	452.869	401.8
	546	210.201	487.691	534.703
	553	215.306	499.955	407.302
	560	210.339	430.533	484.102
	567	210.625	453.605	395.295
	574	222.287	466.756	563.55
	581	195.663	467.599	481.256
	588	217.019	496.523	421.601
	595	203.274	427.686	487.893
	602	220.86	449.605	422.683
	609	204.658	424.339	509.99
	616	198.678	443.789	480.682
	623	210.895	463.74	494.725
	630	218.595	425.856	501.145
	637	173.314	394.11	543.717

## Sheet: Experimental Set 2
	Time (Sec)	DMEM	NFA	NFA + ICI-118,551			AFU at different concentrations of NFA
	0	360.203	433.68	154.823				Basal AFU (0-210 sec)	AFU after addition of NFA (217- 637sec)	Intracellular Calcium
	7	444.202	579.804	154.936			Buffer	367.044	472.767	105.723
	14	349.785	620.344	151.385			NFA	724.885	1023.28	298.395
	21	242.379	591.689	147.672			NFA + ICI-118,551	417.468	527.454	109.987
	28	325.576	639.973	642.211
	35	366.074	681.498	111.527
	42	444.13	681.076	135.028
	49	467.061	607.123	127.864
	56	73.1416	687.181	868.889
	63	489.641	637.695	73.6442
	70	517.309	616.144	805.46
	77	461.173	585.104	2227.86
	84	589.792	651.918	68.9535
	91	446.944	760.661	777.536
	98	444.411	723.096	26.6211
	105	154.238	744.952	32.8053
	112	357.692	651.528	381.552
	119	34.201	794.874	789.13
	126	577.436	686.642	710.558
	133	442.348	861.052	953.415
	140	170.45	887.731	11.4778
	147	214.055	837.082	121.436
	154	293.286	795.192	685.033
	161	305.624	898.332	814.261
	168	404.401	924.367	544.464
	175	323.66	866.838	128.64
	182	444.403	798.297	93.7959
	189	453.634	810.887	202.641
	196	380.775	685.932	42.0692
	203	407.238	862.724	845.981
	210	393.111	868.034	109.83
	217	794.215	791.904	576.605
	224	151.28	727.849	545.707
	231	504.131	628.86	580.392
	238	477.328	704.795	533.181
	245	500.142	768.187	641.392
	252	534.901	749.912	553.154
	259	398.058	716.632	500.112
	266	423.963	643.924	553.887
	273	458.695	679.144	555.161
	280	462.46	719.061	644.211
	287	508.799	774.717	466.128
	294	510.066	913.112	617.848
	301	509.871	866.348	525.084
	308	430.156	918.928	606.85
	315	453.673	995.462	488.514
	322	451.94	1036.72	457.026
	329	488.074	981.657	584.233
	336	376.085	979.249	682.908
	343	451.332	933.047	437.529
	350	414.437	1071.41	482.001
	357	485.905	1166	592.093
	364	514.614	951.339	505.733
	371	552.439	988.696	504.686
	378	390.429	990.474	484.265
	385	474.155	1134.83	655.1
	392	519.154	916.826	603.098
	399	574.649	1077.07	431.612
	406	555.926	1048.9	574.543
	413	523.519	1123.98	451.511
	420	396.479	1100.82	500.985
	427	473.123	1057.21	441.644
	434	470.406	1130.06	579.523
	441	529.361	1208.88	557.655
	448	527.158	1088.45	602.193
	455	572.682	1401.77	607.535
	462	509.422	1087.52	639.273
	469	635.42	1112.03	410.099
	476	136.267	992.689	520.876
	483	549.109	1318.47	520.291
	490	557.647	1058.82	510.103
	497	445.424	707.672	495.917
	504	529.279	1278.72	482.728
	511	391.111	1044.64	386.985
	518	635.891	1300.35	502.667
	525	506.946	1322.25	465.03
	532	436.014	1575.29	643.897
	539	530.875	1106.7	632.16
	546	570.126	1293.29	415.092
	553	556.281	1621.66	469.868
	560	421.748	1029.58	535.335
	567	417.556	1079.87	534.463
	574	442.46	1113.08	409.177
	581	452.298	918.243	394.213
	588	514.058	1129.31	569.636
	595	478.315	982.804	552.218
	602	507.148	941.381	569.926
	609	508.64	1125.51	462.309
	616	165.692	1179.39	474.798
	623	407.83	1034.69	539.363
	630	151.529	1085.29	533.538
	637	522.111	994.668	429.819

## Sheet: Experimental Set 3
	Time (Sec)	DMEM	NFA	NFA + ICI-118,551			AFU at different concentrations of NFA
	0	174.062	107.334	201.863				Basal AFU (0-210 sec)	AFU after addition of NFA (217- 637sec)	Intracellular Calcium
	7	148.54	208.982	179.785			DMEM	154.037	249.845	95.8081
	14	149.515	211.18	152.555			NFA	226.221	413.721	187.5
	21	131.721	216.071	188.277			NFA + ICI-118,551	176.464	258.475	82.0116
	28	152.592	219.971	182.519
	35	159.331	223.91	145.915
	42	163.358	229.752	207.292
	49	135.992	140.277	164.963
	56	146.845	224.234	149.044
	63	150.028	232.573	148.563
	70	140.106	242.295	162.429
	77	164.942	148.003	159.836
	84	170.591	259.254	181.826
	91	157.886	248.958	194.5
	98	153.863	247.253	219.233
	105	160.243	251.834	205.678
	112	144.339	157.786	214.354
	119	166.586	260	217.508
	126	131.251	255.351	187.658
	133	131.979	271.937	189.558
	140	114.825	287.481	190.273
	147	120.45	100.026	178.867
	154	122.915	268.193	154.76
	161	131.789	279.529	174.757
	168	138.044	180.804	182.386
	175	140.279	263.377	168.53
	182	124.6	278.764	178.921
	189	137.466	257.333	133.933
	196	139.056	245.326	164.116
	203	146.743	259.85	139.081
	210	425.212	235.212	151.396
	217	293.807	377.589	283.896
	224	291.268	390.948	277.617
	231	226.746	397.64	244.454
	238	211.284	379.749	225.805
	245	299.323	394.481	248.818
	252	287.953	374.476	219.507
	259	276.205	428.936	283.673
	266	275.728	405.063	257.904
	273	288.124	402.906	236.464
	280	289.587	412.306	260.768
	287	281.499	400.178	276.078
	294	278.758	394.316	266.771
	301	211.025	388.944	274.002
	308	278.122	357.875	270.851
	315	205.382	416.597	278.919
	322	290.453	420.109	314.406
	329	275.667	381.071	278.26
	336	270.044	398.785	247.074
	343	277.561	409.367	248.259
	350	295.594	382.705	218.555
	357	288.969	427.148	280.271
	364	215.423	391.861	234.104
	371	294.65	366.059	265.963
	378	290.796	386.46	275.904
	385	265.614	350.105	245.028
	392	208.514	379.028	259.384
	399	210.551	385.688	306.618
	406	206.497	410.1	285.457
	413	217.839	400.708	254.374
	420	200.372	457.417	263.603
	427	282.495	406.306	299.931
	434	296.952	391.858	295.959
	441	282.499	379.318	230.301
	448	208.066	403.773	186.719
	455	288.268	409.353	275.958
	462	205.522	440.782	325.534
	469	284.729	433.934	250.1
	476	291.919	410.408	315.207
	483	293.979	409.722	207.877
	490	207.822	384.926	240.806
	497	203.616	437.644	205.437
	504	293.322	394.603	224.361
	511	205.15	453.198	269.072
	518	205.399	383.125	269.881
	525	292.718	444.541	287.762
	532	216.64	494.933	310.446
	539	215.281	443.761	265.69
	546	213.599	495.049	224.536
	553	246.114	470.906	177.08
	560	210.753	418.753	184.951
	567	219.373	407.853	262.378
	574	234.43	493.376	244.383
	581	225.769	468.334	200.933
	588	238.338	422.836	295.508
	595	226.814	449.302	245.038
	602	233.988	402.622	282.117
	609	209.927	446.903	220.049
	616	226.598	431.619	242.13
	623	230.07	450.683	280.783
	630	235.626	428.915	293.756
	637	211.426	459.03	269.529

## Sheet: Compiled
	Supplementary Table 3
		[Ca2+]I levels of capacitating sperm after exposure to NFA with or without treatment with Antagonist
		DMEM	NFA	ICI-118,551 + NFA
	Set 1	105.723	298.395	109.987
	Set 2	106.741	244.765	96.4379
	Set 3	95.8081	187.5	82.0116
	Mean	102.757	243.554	96.1454
	STDev	6.0398	55.4576	13.9898
	SEM	3.48708	27.7288	6.99492
