# Supplementary material for: N-Formyl-L-aspartate mediates chemotaxis in sperm via the beta-2-adrenergic receptor
Source: Front Cell Dev Biol. 2022 Sep 23;10:959094. doi: 10.3389/fcell.2022.959094 (PMC9538769; doi:10.3389/fcell.2022.959094)
Supplement: Supplementary file 7 [file Table1.XLSX]

## Sheet:  Table 1 (A) 
	Supplementary Table 1
	(A)	Percent sperm moving towards the ascending gradient of NFA
		Gradient Conc (M)	Number of ascending sperm	Number of descending sperm	Total	% Ascending sperm
		0	90	110	200	45				Ascending Sperm (%)
		0.001	88	112	200	44				Gradient Conc (M)	Set 1	Set 2	Set 3	Mean	STDev
	Experimental Set 1	0.005	90	110	200	45				0	45	47	40	44	2.94392
		0.01	116	84	200	58				0.001	44	50	49	47.6667	2.62467
		0.02	94	106	200	47				0.005	45	61	51	52.3333	6.59966
										0.01	58	67	65	63.3333	3.85861
										0.02	47	50	53	50	2.44949
		Gradient Conc (M)	Number of ascending sperm	Number of descending sperm	Total	% Ascending sperm
		0	94	106	200	47
		0.001	100	100	200	50
	Experimental Set 2	0.005	122	78	200	61
		0.01	134	66	200	67
		0.02	100	100	200	50
		Gradient Conc (M)	Number of ascending sperm	Number of descending sperm	Total	% Ascending sperm
		0	80	120	200	40
		0.001	98	102	200	49
	Experimental Set 3	0.005	102	98	200	51
		0.01	130	70	200	65
		0.02	106	94	200	53

## Sheet: Table 1 (B)
	Supplementary Table 1
			(B)	VSL (µM/sec) of sperm moving towards the ascending gradient at different concentration of NFA
		Experimental Set 1						Experimental Set 2						Experimental Set 3
		0	0.001 M NFA	0.005 M NFA	0.01 M NFA	0.02 M NFA		0	0.001 M NFA	0.005 M NFA	0.01 M NFA	0.02 M NFA		0	0.001 M NFA	0.005 M NFA	0.01 M NFA	0.02 M NFA
	1	15.7035	25.4743	4.81541	53.6005	52.8515		79.39	15.2476	52.8515	8.48641	82.2718		5.70352	65.7448	41.0123	84.3468	26.0829
	2	13.1407	12.777	18.4043	183.367	57.6805		56.5853	41.7357	81.6628	12.9311	91.2249		84.0434	66.4961	40.22	24.3468	24.6001
	3	19.4724	108.689	21.0434	7.32926	84.5399		24.728	19.971	62.225	12.9311	11.3241		5.65327	78.4587	93.5551	27.3537	25.0933
	4	16.9598	10.0183	22.4623	13.4207	68.6942		47.4027	45.5242	37.93	15.3082	12.3494		11.9849	73.4822	49.1008	169.584	11.3241
	5	23.2412	24.7062	23.0086	44.0015	52.2442		33.478	47.5924	61.4517	120.002	94.5948		86.7793	61.2856	68.631	98.9636	12.3494
	6	60.8443	13.5551	22.4623	165.765	118.479		39.8198	5.91676	43.5946	126.779	14.398		82.7332	59.7398	65.3925	20.5622	33.3582
	7	61.4691	15.3082	24.678	71.1976	20.5757		57.5088	30.184	74.302	131.057	14.9052		7.01005	49.5966	37.3639	92.3839	18.5974
	8	81.0628	108.689	26.7449	11.9295	91.6628		37.1728	41.7357	73.4389	151.057	94.0434		8.26633	66.8307	33.233	83.4389	41.0448
	9	86.7793	31.3422	23.564	41.1381	25.4743		41.2023	108.689	31.0123	157.574	16.3444		29.5226	37.4779	36.2984	93.4822	62.5853
	10	92.7332	11.1236	21.9295	48.6419	57.6805		31.642	95.5919	32.535	8.48641	15.1487		30.7789	62.2401	39.1008	94.302	78.1944
	11	92.8503	13.5551	26.7771	11.9986	18.5974		48.6403	20.3527	40.22	27.9261	16.3393		29.5226	11.1112	87.0867	48.616	76.4662
	12	33.5948	12.777	27.3349	13.7536	26.1505		28.5601	35.8462	29.4656	17.9261	94.0434		30.7789	20.1676	84.6571	177.953	65.1583
	13	94.0434	15.1161	27.5749	157.693	87.0313		67.4027	29.4043	98.6888	21.8139	18.1206		5.65327	19.2799	89.842	59.713	44.4204
	14	95.5919	11.3241	28.6419	175.292	81.479		60.5165	46.2353	85.5919	22.1127	24.1805		11.9849	81.0313	27.7563	44.9287	49.4273
	15	81.0628	12.777	108.689	69.1083	17.9078		66.9544	29.9385	93.5948	27.9261	24.6163		13.2412	21.0552	25.9449	40.6295	52.1076
	16	36.7793	15.1161	26.7449	81.479	52.8515		24.1806	29.4043	83.5948	32.1127	95.5919		14.4975	71.9276	31.0143	81.0313	61.1105
	17	28.2663	108.689	27.5749	10.8981	117.031		26.7996	47.4825	11.1236	16.2984	16.3393		81.0628	55.0154	34.4825	34.8155	87.3756
	18	25.7538	12.777	108.689	81.6628	14.583		69.3005	35.2008	16.3854	17.5193	14.1866		86.7793	32.534	49.7948	14.3898	84.256
	19	27.0101	11.1236	26.7449	64.5637	36.0404		36.6054	47.4825	37.3097	17.9261	11.3241		40.8443	15.8073	34.1348	9.86659	17.9078
	20	28.2663	13.5551	21.5851	60.3966	88.479		33.1586	30.184	23.513	163.75	95.5919		41.4691	66.4952	91.7293	38.5294	26.1505
	21	29.5226	16.2984	18.6321	14.8378	21.6622		13.649	46.2353	25.4743	55.0226	12.3494		82.8503	29.4684	39.9485	152.085	86.1105
	22	30.7789	15.3082	28.6419	83.3242	52.2442		20.0996	24.6571	10.0183	73.7691	19.6173		28.2663	69.1438	76.7948	134.879	87.3756
	23	5.65327	16.2984	26.7449	60.8981	18.0026		56.0713	29.4043	18.5974	23.1982	21.0261		13.191	77.6779	68.6942	36.3003	23.513
	24	21.9849	16.2984	28.6419	12.1229	45.2068		28.5601	18.2281	5.30948	13.233	21.8951		46.9255	72.3839	52.2442	123.478	15.3082
	25	23.2412	11.1236	23.564	112.443	68.6942		33.1586	47.4825	18.0026	13.3104	95.5919		46.9306	80.5399	27.8478	77.6779	11.1236
	26	24.4975	21.3445	21.5851	56.0384	52.2442		35.5009	41.7357	19.7535	23.3104	18.6934		47.2563	55.4662	23.0623	108.459	19.1327
	27	25.7538	19.1327	108.689	63.5309	57.6805		33.2182	46.2353	30.8987	173.769	19.3163		82.7332	66.0455	31.6185	79.5558	16.3854
	28	93.5948	21.3445	94.0434	95.5773	33.3582		36.6054	29.4043	39.4754	81.2085	16.6092		34.5477	34.948	31.0143	122.849	37.3097
	29	94.0434	16.3854	31.9986	70.9901	21.6622		16.7996	35.8462	22.353	80.6775	27.0429		35.804	35.2749	85.9449	34.4096	10.0183
	30	95.5919	18.5974	28.999	83.4168	45.2068		14.1095	47.4825	11.7349	17.9261	26.1037		15.7538	31.4927	31.0143	35.2396	25.4743
	31	81.0628	23.513	30.9465	40.3163	25.3095		13.3468	26.1077	6.57858	82.1127	34.2554		83.5948	51.4624	45.3925	29.9547	37.3639
	32	86.7793	24.5032	28.6419	75.3081	40.22		37.57	47.4825	59.7398	82.293	34.3479		14.4472	43.16	37.3639	11.1825	81.235
	33	92.7332	33.233	28.999	64.5597	52.8725		16.7996	41.7357	49.5966	15.9737	35.2815		15.7035	70.1375	33.233	29.4154	83.4389
	34	92.8503	34.22	83.0105	132.443	31.0123		21.1923	46.2353	66.8307	157.574	56.0384		16.9598	29.9216	36.2984	46.0194	97.3756
	35	93.5948	19.1327	93.5948	101.443	24.4825		47.9988	24.6571	14.6568	22.1127	57.1406		43.5492	15.3082	39.1008	166.037	94.256
	36	94.0434	21.3445	63.5309	17.1628	68.6942		48.9741	37.3305	9.18671	81.2715	29.0534		10.6784	36.3729	31.0123	27.6793	81.235
	37	92.7332	39.1008	64.5597	9.55131	14.3175		16.7996	20.0676	16.0409	182.103	27.0429		84.0434	33.16	40.22	42.286	83.4389
	38	34.5477	25.4743	95.5919	13.3378	68.6942		14.8015	35.2008	7.90453	40.9737	29.0534		85.5919	61.7344	13.5551	40.1371	33.233
	39	35.804	108.689	69.1083	81.479	116.663		20.0996	23.4328	52.2442	81.8541	59.5205		81.0628	56.9633	91.3445	27.3537	15.1161
	40	37.0603	41.6898	95.5919	81.6628	29.4656		24.819	20.0676	92.7332	103.741	27.8428		84.0434	51.1495	68.631	11.6781	12.777
	41	38.3166	53.9259	64.5637	85.4061	25.1779		13.7748	35.6352	93.5948	85.3925	28.14		51.1385	19.4557	45.3925	16.5001	13.5551
	42	8.16583	54.483	82.2718	14.4623	39.1008		17.3209	29.4043	68.6942	47.9261	36.1958		52.626	11.6812	97.3639	53.1716	16.2984
	43	9.42211	44.7497	61.3212	41.5933	81.479		24.4526	35.6352	57.6805	88.5692	37.1628		53.609	33.2806	33.233	45.7547	11.2715
	44	10.6784	45.5228	95.5919	84.8378	52.2442		17.9912	47.4825	20.7883	51.2085	41.0448		27.0101	25.4806	86.2984	16.6184	32.1076
	45	11.9347	46.9694	97.3293	120.157	32.535		14.8015	11.4186	19.6739	82.0451	43.7208		13.1407	68.3717	39.1008	36.0373	59.9732
	46	13.191	47.4818	46.554	80.5399	57.6805		24.3265	93.5948	27.7563	17.3639	29.2944		86.7793	30.7306	79.5118	27.6793	71.9914
	47	14.4472	48.3037	95.5919	81.0313	26.8651		18.1731	94.0434	30.2012	138.851	29.8893		82.7332	71.9029	24.6571	42.286	72.0908
	48	15.7035	108.689	45.4677	73.3242	25.2743		15.5012	46.2353	65.7448	169.101	28.5957		82.8503	5.46633	39.6739	40.1371	77.925
	49	16.9598	25.4743	64.5597	92.7332	97.0313		66.3929	47.4825	66.4961	40.4831	22.0189		83.5948	81.6628	37.7563	46.6384	41.0448
	50	43.5492	31.3422	82.2718	142.443	17.9078		34.1095	35.2008	78.4587	42.0451	24.9757		43.6247	61.7081	30.2012	54.7856	62.5853
	51	43.6247	52.4155	95.5919	139.227	45.2068		31.7036	20.9717	73.4822	44.664	26.0068		43.9521	26.1505	34.6568	167.98	11.2715
	52	23.9521	53.1159	82.2718	10.6368	14.583		37.1466	37.3305	61.2856	88.631	45.3943		45.1694	65.6309	53.6495	142.578	41.0448
	53	45.1694	53.2745	82.6061	42.7102	17.9078		15.5009	20.9717	31.3445	82.293	46.0072		45.2507	12.7474	54.9665	133.256	22.5853
	54	35.2507	53.5915	36.554	161.321	21.6622		36.6054	47.6185	37.3639	81.8541	37.3815		13.1407	38.3964	27.9045	128.49	28.1944
	55	45.7245	108.689	28.6419	61.0407	52.8515		16.7996	24.6571	98.6888	82.0451	44.8491		14.397	58.73	97.7645	45.3375	16.4662
	56	46.9255	54.892	43.4207	56.116	21.6622		69.3005	34.459	12.777	168.689	45.062		25.6533	34.3768	39.5118	49.5362	22.6754
	57	46.9306	55.8708	31.1381	46.6167	57.6805		47.4027	93.5948	81.6628	94.0434	45.319		49.2901	79.5558	23.0086	47.7229	76.4662
	58	47.2563	34.6394	35.5919	81.5127	68.6942		77.4027	94.0434	83.5948	115.897	49.6088		59.2951	67.9758	91.9295	54.5347	65.1583
	59	37.2821	37.3639	45.4677	81.0313	21.3445		56.5853	46.2353	20.4581	143.68	48.4508		19.4724	57.7947	31.1381	40.8171	44.4204
	60	48.3334	57.3964	28.6419	93.5948	37.3639		28.5601	108.689	39.5787	88.9829	46.0072		20.7286	20.713	28.6419	45.5091	20.7609
	61	48.9242	41.9433	32.0073	140.443	68.6942		27.9912	46.2353	15.1161	42.293	48.6282		24.4975	33.9071	31.9986	52.8624	13.9416
	62	49.3715	44.0947	33.4168	81.6628	52.2442		24.1806	47.4825	19.1327	94.0434	29.0534		27.0101	17.0209	45.4677	80.1375	32.7652
	63	51.1385	39.5787	31.9986	94.0434	36.0404		33.5585	47.4825	98.6888	167.878	27.5877		24.4975	38.9782	39.5118	91.9029	32.1076
	64	52.626	40.9334	28.6419	81.479	40.22		33.1586	41.7357	45.2068	40.8472	26.8072		1.88442	39.5966	23.0086	101.928	62.1076
	65	53.609	56.0683	108.689	80.5399	81.6628		47.9988	46.2353	68.6942	95.5919	29.0983		56.0887	81.479	39.5118	102.085	61.2715
	66	56.0887	56.3939	31.9986	136.728	21.7317		68.9741	47.4825	52.2442	87.9537	32.6241		48.4218	24.2148	23.0086	92.2361	62.1076
	67	58.4218	62.181	35.1385	81.6628	81.479		48.6403	94.0434	57.6805	42.0451	50.3883		48.8995	12.4613	79.2997	165.322	67.2762
	68	58.8995	49.6443	58.2757	80.479	80.5399		57.5088	98	52.8725	98	52.6426		4.49749	80.3316	39.5118	76.9457	57.7801
	69	59.0414	50.7919	60.3966	80.5399	81.479		41.2023	94.0434	69.1438	42.0451	53.2698		27.0101	80.951	23.0086	32.0073	15.1583
	70	59.2901	108.689	46.7968	14.465	23.513		47.4027	47.4825	77.6779	93.5374	60.3966		24.4975	17.2661	31.9295	80.5399	34.4204
	71	59.2951	65.1454	50.1775	12.723	57.6805		17.1728	20.3527	72.3839	41.8541	59.3726		1.88442	31.4624	91.5851	43.8161	39.4273
	72	19.4724	62.8572	50.1775	17.0544	68.6942		13.1586	18.2281	80.5399	42.0451	59.4239		42.7245	82.5889	31.2481	81.479	11.2715
	73	20.7286	64.2638	51.5288	11.4383	100.54		67.4027	20.0676	68.631	43.233	63.4986		33.2915	18.5974	52.4623	81.6628	32.1076
	74	24.4975	93.5948	60.8981	12.232	68.6942		15.5009	23.4328	45.3925	45.3925	35.5222		82.8503	18.3812	73.233	121.928	78.1944
	75	27.0101	57.4958	35.5919	122.442	87.0313		36.6054	22.3259	37.3639	95.5919	59.4622		83.5948	67.4747	38.4955	82.3839	49.4273
	76	24.4975	58.0947	39.367	92.8503	52.2442		70.5165	47.4825	33.233	42.0451	61.5675			31.1495	33.7382	42.0908	63.0088
	77	1.88442	95.5919	42.286	93.5948	20.5757		66.3929	46.2353	106.779	93.7495	63.0088			81.9857	38.5341	50.1775	49.4273
	78	13.1407	95.5919	45.4677	120.443	57.6805		56.0713	45.5242	37.7645	82.3019	80.4861			9.30496	31.1381	32.6339	42.1076
	79	4.39698	95.5919	46.0194	93.5948	14.3175		76.9544	29.4043	13.1114	41.8541	82.269			15.3082	98.6419	24.4874	41.2715
	80	5.65327	65.1689	31.9986	42.4623	45.2068		34.1095	24.6571	11.976	40.8472	35.5222			11.1236	31.9986	11.6781	59.4273
	81	21.9849	108.689	108.689	94.0434	23.513		92.7332	20.9717	17.0867	83.7495	63.5309			19.1327	25.4677	16.5001	84.256
	82	23.2412	61.0888	46.554	26.7449	45.2068		93.5948	20.9717	12.6945	88.3962	64.0692			16.3854	39.5118	93.4389	91.1105
	83	24.4975	66.6233	31.9986	13.0086	52.2442		34.4526	47.4825	43.8107	84.2114	64.5637			37.3097	29.1327	73.1716	93.4389
	84	92.8503	77.8287	46.6384	93.5948	68.6942		31.642	35.8462	52.8725	41.8541	64.8971			31.8635	39.1236	45.7547	81.1105
	85	93.5948	95.5919	70.9901	4.13485	52.8725		36.5154	47.4825	25.1779	84.7027	70.9901			25.9449	103.513	27.6793	92.225
	86	94.0434	59.5264	46.554	17.3349	68.6942		21.4415	98.6888	33.5551	53.7495	73.4168			21.0143	35.4743	42.286	107.93
	87	95.5919	60.0474	31.1381	14.1348	23.0623		31.1923	85.5919	39.1008	83.4689	95.5919			62.6854	35.3082	83.4822	81.4517
	88	30.7789	61.0888	46.6384	72.4434	21.6185		24.1806	93.5948	16.2984	40.8472	76.5768			69.3526	93.1795	46.6384	103.595
	89	14.4472		46.7968	92.8503	25.9449		33.5585	83.5948	81.6628	83.9103	108.689			39.2176	39.1327	54.7856	84.302
	90	25.7538		108.689	13.7382	45.2068		106.779	45.5242	85.5919	87.9261	97.5948			18.699	106.385	167.98	73.4389
	91				82.8503	52.2442		36.5154	41.7357	93.5948	42.0451	77.1497			72.2361	37.3097	16.6184	16.4662
	92				17.9851	68.6942		36.9367	47.6185	7.76449	103.769	108.689			37.0473	30.0183	94.302	28.1944
	93				10.7247	23.513		21.4415	47.5924	45.3925	42.293	111.897			65.7161	35.4743	36.0373	129.245
	94				92.8503	20.5757		29.2424	46.2353	33.233	42.0451	95.5919			90.794	39.1008	40.1371	84.302
	95				41.9295				45.5242	68.631	40.8472	118.689			39.352	37.3639	142.578	11.2715
	96				130.414				41.7357	15.3082	82.0451	98.6888			33.0772	33.233	50.6152	62.5853
	97				92.8503				47.6185	80.5399	22.293	108.689			80.0846	101.014	42.0908	41.0448
	98				42.2481				47.5924	52.8725	53.7495	96.6888			62.2012	36.1505	50.1775	22.5853
	99				94.0434				26.2353	98.6888	83.7495	75.3081				108.597	32.6339	41.0448
	100				82.4434				46.2353	106.779	91.8541	118.689				39.1008	36.0373	94.256
	101				92.7332					85.5919	45.3925					89.91	49.0414	39.4273
	102				142.443					93.5948	95.5919					15.3082	113.141	11.2715
	103				9.22665					7.76449	42.0451						14.397	32.1076
	104				10.6368					45.3925	93.7495						14.4472	78.1944
	105				12.7102					66.4961	82.3019						25.7538	49.4273
	106				61.0407					78.4587	41.8541						3.19095	63.0088
	107				93.5948					73.4822	40.8472						47.2821
	108				156.116					43.8107	83.7495						40.3334
	109				93.5948					52.8725	88.3962						41.9242
	110				12.4623					25.1779	84.2114						101.372
	111				94.0434					27.7563	41.8541						21.9849
	112				16.7449					30.2012	84.7027						23.2412
	113				43.0086					65.7448	53.7495						11.6781
	114				166.617					61.2856	83.4689						16.5001
	115				161.321					31.3445	40.8472						93.4389
	116				81.5127					39.1008	83.9103						73.1716
	117									16.2984	87.9261						45.7547
	118									81.6628	42.0451						27.6793
	119									37.7645	103.769						42.286
	120									13.1114	42.293						81.6628
	121									33.5551	42.0451						121.928
	122										40.8472						82.3839
	123										82.0451						42.0908
	124										17.3639						50.1775
	125										18.851						110.54
	126										19.1008						43.8161
	127										8.48641						81.479
	128										12.9311						83.4822
	129										12.9311						46.6384
	130										15.3082						24.4874
	131										85.3925
	132										47.9261
	133										88.5692
	134										40.9737
	135
	Mean	45.201	47.1589	49.5066	69.8023	48.9823		38.7213	44.2326	47.948	66.2332	50.8051		41.4313	45.9704	49.0901	62.5218	49.6096
	VSL (uM/sec)
	Gradient Conc (M)	Set 1	Set 2	Set 3	Mean	STDev
	0	45.201	38.7213	41.4313	41.7845	2.65707
	0.001	47.1589	44.2326	45.9704	45.7873	1.20165
	0.005	49.5066	47.948	49.0901	48.8482	0.658886
	0.01	69.8023	66.2332	62.5218	66.1858	2.97246
	0.02	48.9823	50.8051	49.6096	49.799	0.756147

## Sheet: Table 1 (C)
Supplementary Table 1
		(C)	Percentages of Sperm catergorized according to their VSLs (µM/sec) at different gradient conc. of NFA
	Experimental Set 1							Experimental Set 2								Experimental Set 3
		< 40	41-80	81-120	120-160	> 160	Total		< 40	41-80	81-120	120 -160	>160	Total		< 40	41-80	81-120	120-160	> 160	Total
	0	48	21	21	0	0	90		62	29	3	0	0	94		42	19	19	0	0	80
	0.001	38	35	15	0	0	88		44	42	14	0	0	100		51	37	10	0	0	98
Sperm numbers	0.005	46	26	18	0	0	90		58	41	22	0	0	121		63	20	19	0	0	102
	0.01	28	30	40	12	6	116		30	40	53	6	5	134		37	47	29	12	5	130
	0.02	40	39	15	0	0	94		46	31	23	0	0	100		46	38	21	1	0	106
	0	53.3333	23.3333	23.3333	0	0			65.9574	30.8511	3.19149	0	0			52.5	23.75	23.75	0	0
	0.001	43.1818	39.7727	17.0455	0	0			44	42	14	0	0			52.0408	37.7551	10.2041	0	0
Sperm percentages	0.005	51.1111	28.8889	20	0	0			47.9339	33.8843	18.1818	0	0			61.7647	19.6078	18.6275	0	0
	0.01	24.1379	25.8621	34.4828	10.3448	5.17241			22.3881	29.8507	39.5522	4.47761	3.73134			28.4615	36.1538	22.3077	9.23077	3.84615
	0.02	42.5532	41.4894	15.9574	0	0			46	31	23	0	0			43.3962	35.8491	19.8113	0.943396	0
		Set 1	Set 2	Set 3	Mean	STDev					VSL Frequency Distribution (Mean)
	0	53.3333	65.9574	52.5	57.2636	6.15689						0	0.001	0.005	0.01	0.02
	0.001	43.1818	44	52.0408	46.4075	3.9973					< 40	57.26 ± 6.16	46.41 ± 4.00	53.60 ± 5.92	25.00 ± 2.55	43.98 ± 1.47
< 40 (Mean)	0.005	51.1111	47.9339	61.7647	53.6032	5.915					41-80	25.98 ± 3.45	39.84 ± 1.73	27.46 ± 5.92	30.62 ± 4.24	36.11 ± 4.29
	0.01	24.1379	22.3881	28.4615	24.9958	2.55262					81-120	16.76 ± 9.59	13.75 ± 2.80	18.94 ± 0.77	32.11 ± 7.24	19.59 ± 2.88
	0.02	42.5532	46	43.3962	43.9831	1.46708					120-160	0 ± 0.00	0 ± 0.00	0 ± 0.00	8.02 ± 2.54	0.31 ± 0.44
											> 160	0 ± 0.00	0 ± 0.00	0 ± 0.00	4.25 ± 0.65	0 ± 0.00
	0	23.3333	30.8511	23.75	25.9781	3.44988
	0.001	39.7727	42	37.7551	39.8426	1.73368
41-80 (Mean)	0.005	28.8889	33.8843	19.6078	27.4603	5.91523
	0.01	25.8621	29.8507	36.1538	30.6222	4.23687
	0.02	41.4894	31	35.8491	36.1128	4.28632
	0	23.3333	3.19149	23.75	16.7583	9.59467
	0.001	17.0455	14	10.2041	13.7498	2.79857
81-120 (Mean)	0.005	20	18.1818	18.6275	18.9364	0.773755
	0.01	34.4828	39.5522	22.3077	32.1142	7.23653
	0.02	15.9574	23	19.8113	19.5896	2.87938
	0	0	0	0	0	0
	0.001	0	0	0	0	0
120-160 (Mean)	0.005	0	0	0	0	0
	0.01	10.3448	4.47761	9.23077	8.01774	2.54423
	0.02	0	0	0.943396	0.314465	0.444721
	0	0	0	0	0	0
	0.001	0	0	0	0	0
> 160 (Mean)	0.005	0	0	0	0	0
	0.01	5.17241	3.73134	3.84615	4.24997	0.653948
	0.02	0	0	0	0	0
