# Supplementary material for: N-Formyl-L-aspartate mediates chemotaxis in sperm via the beta-2-adrenergic receptor
Source: Front Cell Dev Biol. 2022 Sep 23;10:959094. doi: 10.3389/fcell.2022.959094 (PMC9538769; doi:10.3389/fcell.2022.959094)
Supplement: Supplementary file 8 [file Table5.XLSX]

## Sheet: Sheet1
				Supplementary Table 4 | Effect of NFA on sperm acrosome reaction
		DMEM	P4	NFA		DMEM	P4	NFA		DMEM	P4	NFA		DMEM	P4	NFA
	AR	26	59	21		67	90	47		62	125	45		56	91	30
	AI	124	91	129		133	110	153		138	75	155		144	109	170
	Total	150	150	150		200	200	200		200	200	200		200	200	200
	% AR	17.3333	39.3333	14		33.5	45	23.5		31	62.5	22.5		28	45.5	15
	% AI	82.6667	60.6667	86		66.5	55	76.5		69	37.5	77.5		72	54.5	85
Mean	% AR	27.4583	48.0833	18.75
	% AI	72.5417	51.9167	81.25
